# Supplementary material for: Hash-Based Core Genome Multilocus Sequence Typing for Clostridium difficile
Source: J Clin Microbiol. 2019 Dec 23;58(1):e01037-19. doi: 10.1128/JCM.01037-19 (PMC6935933; doi:10.1128/JCM.01037-19)
Supplement: Supplemental file 2 [file JCM.01037-19-s0002.xlsx]

## Sheet: Sheet1
Isolate	In-House Sequence Identifier	SRA Identifier
43817	a7442d6c-2286-4278-8a59-721f58d7591e	SRR3630454
43817	6299bb41-9761-46d0-9e21-82df49d34a9c	SRR3630245
43817	15b1dac6-2bc3-469f-8027-66cbdbc851cd	SRR3630073
7920726	a227d390-3470-48b1-9d02-554e2a955b24	SRS5023846
7920726	d7301d8f-9d48-4f5a-8476-2b01fad5bf02	SRS5023936
7921192	8839c93d-e3e2-4826-ab98-120a6a4975c6	SRS5023920
7921192	9f96ac19-7bf3-431b-a7ba-9d32b51e00ca	SRS5023925
7921204	a7a8a452-527c-44da-a082-9fef1439d252	SRS5023787
7921204	d9b594fd-acde-4c4b-bc20-bef31d9c28cf	SRS5023889
7921287	d1891260-8eb4-4386-a6b5-b24491d0070f	SRS5023773
7921287	1ffb1a7f-5f89-4605-8ca0-12b5428fd332	SRS5023817
7921288	bea90a5b-c8b2-4e62-8008-e0dccb8ddd22	SRS5023791
7921288	a3369cbb-0228-45ed-878a-a9e7f23e8d7d	SRS5023810
7921454	fb0ef235-75d7-4c94-8d03-76d8999b6855	SRS5023767
7921454	43ffb578-ed09-498e-942f-b811ecabbd38	SRS5023858
7921455	0c5c35e6-673e-4ad3-8158-f230f563e573	SRS5023860
7921455	98ba117b-94cf-44fa-b5dc-33f52b4d598e	SRS5023904
7921456	162a0c4e-c7cd-451c-8893-554ba6ccac86	SRS5023838
7921456	218bda79-a55d-482f-8027-d1d12f6bcddf	SRS5023878
7921457	dfa6ec41-3a5e-40fb-abeb-8bac03c58e02	SRS5023789
7921457	3e3bdb3a-dafe-4668-a924-487da0cd8d89	SRS5023927
7921461	563ebdb9-8fee-4192-ac49-f6f7f462ac92	SRS5023782
7921461	9df36de5-add0-494f-a5d4-d054e6a51d90	SRS5023884
7921462	e8e4ed1b-de37-476f-8adb-e4a05c172ab5	SRS5023793
7921462	21b06886-fe60-4ea4-a8e0-25cc4a5e8042	SRS5023905
7921463	15e56d2d-5f79-45af-9357-072db5e0d3dc	SRS5023771
7921463	d9d0854b-806e-4161-8952-708cf422c846	SRS5023862
7921523	2fb02f26-b647-4bcc-9a8f-bc2463867f89	SRS5023809
7921523	be741ee9-fde6-4b35-bdd3-bcebef2b5081	SRS5023954
7921524	2a04341d-8bd5-40ee-9c05-33fb7e219abd	SRS5023815
7921524	b6fb9713-4d41-445d-89cd-2c2fe50a9a94	SRS5023822
7921525	90817e8a-11d3-48b2-8c60-4e34dd462b37	SRS5023867
7921525	0ea80031-003c-47ab-a0ea-898f25b028e5	SRS5023869
027CONT	f315b3e0-aa85-4ae9-aea5-e2eed62aac0d	SRR3629785
027CONT	9e19559b-c12d-4478-8c34-8a6e056d99fc	SRR3629620
1091_p1	bc5e63c4-6144-42de-8f62-e24222c84e51	ERS227429
1091_p1	d65d2671-3b73-4dbc-8824-4379029700f6	ERS243593
1091_p1	de72933c-6482-473a-afdb-cb20760055c2	SRR3334134
1096_p1	79486453-ee3b-4753-8756-deaf1dd018cc	SRS5023785
1096_p1	fa6bcee0-56c2-405c-b125-092d1b876a5e	SRR3334448
1096_p1	5f88d497-93e8-4a85-877c-2a6235e9a6bf	SRR3630233
1137_p1	c256741a-c0da-4231-be1e-3e62688969c6	ERS347042
1137_p1	8480edf1-bb69-4b2d-9522-393dac691da6	SRR3630371
1137_p1	23ce6334-980f-48d3-a7d1-70c84c90648c	SRR3630105
1218_p1	e4a06534-19a3-4021-9b64-6f33ac65cd23	ERS346748
1218_p1	77cbb373-7203-4e4d-b6b7-21406a0ae9fb	SRR3630302
1218_p1	69c16eeb-1011-45f7-b2dc-0ce607458922	SRR3338783
1241_p1	9b85ad61-82f8-4a59-89b3-1d9bfcb2f4a7	ERS243597
1241_p1	b8b7428b-5ee0-4d05-914a-bcfb3f936757	SRR3630576
1241_p1	9934ef01-84e4-4aeb-a1ec-9d8d195fd7ef	SRR3630423
1354_p1	dac3d5af-dcd6-4405-80e3-9a22eb0de4e4	ERS347201
1354_p1	d83c436f-f64a-4602-846d-2118575082b8	SRR3630860
1441_p1	728e49dd-d4c3-4b70-9e1d-076191b4691f	ERS227375
1441_p1	41b1dc5f-c6bf-4cd3-8c39-cf2d4227863d	ERS346737
1441_p1	52b955e8-761f-4b10-a389-5334cfb91aee	SRR3630203
1523_p2	9ee4b0a5-5bd1-433d-8532-c0b026fffe9d	SRS5023885
1523_p2	fca1ec93-51b6-483d-ae18-c0852f46183d	SRR3630949
1523_p2	f37c08e9-b092-4a77-8c76-e540f0782a0a	SRR3630925
1523_p2	d9796e9e-1a8a-4aab-93c2-51d281ae4d2c	SRR3630865
1523_p2	c6d5fe59-d52f-40f1-929b-50fd2f956d73	SRR3630610
1523_p2	b567fc24-ae41-4104-9c74-be68b7c45e7e	SRR3630564
1523_p2	ae40a4c1-01c2-4dbf-9318-dcdb8536efe2	SRR3630546
1523_p2	96ee5963-23a0-44d6-85ac-5a59a68f459c	SRR3630419
1523_p2	83580bb9-c0f2-4d46-9404-bd8ab29dfbd9	SRR3630366
1523_p2	7bf1c864-956b-45a6-bf9e-67e4c5265ca4	SRR3630349
1523_p2	6cc2181f-7757-4ab6-b697-972791c5204a	SRR3333322
1523_p2	633e66ea-57cf-46b7-a1f2-49ab25b8c369	SRR3630247
1523_p2	6046cde0-0e8f-4e8c-b16e-f5fc0416b74b	SRR3630235
1598_3_p1	f2cbef03-7cf1-449a-86f0-e758e4bffa00	SRR3630922
1598_3_p1	83d6f33b-6148-4c9b-aa51-8904bcea0733	SRR3630368
1598_3_p1	81d8f1d2-2e99-4db9-b62b-c4553bbd8f14	SRR3630362
16/43	f0871087-48b5-40d6-8a0c-5dd09b31b263	SRR3630915
16/43	c9379fa9-f4c2-413a-8445-4aa8e9c2ed87	SRR3630620
16/43	7b64d2ca-5983-4bbb-b216-e35289849e9f	SRR3630348
17/41	f926cf0e-b102-4d61-9e3b-c7695ea5b054	SRR3630943
17/41	3e9a522f-9ef8-49fa-9e3d-426731a42ba6	SRR3630164
17/41	2737209d-82ac-4c1d-882c-a215daeeaea7	SRR3630115
1709_p1	c870b7af-ad7d-4054-a1f9-4c2008e0af27	ERS346848
1709_p1	e82083e4-bf63-4f59-b480-886841de0720	SRR3630894
1732_7_p1	7ea0e1a7-417d-418c-8c50-1f9aa17e4b85	ERS346847
1732_7_p1	fd74a7d0-342f-47ed-942e-1927e1287951	SRR3630956
1732_7_p1	c40b1678-f307-43b9-9eee-81213d95c8fc	SRR3630602
1780_p1	6418025b-7e38-4e58-9283-8098b6433f30	ERS347161
1780_p1	56bf51ed-fbbe-4807-a5cc-45f079e18964	SRR3630214
1780_p1	003381ae-7ef0-431d-b585-c4c3f02a8399	SRR3339955
18/23	b4289e42-c94c-43d2-a539-0ab3ac91162a	SRR3630561
18/23	692ea92e-ca41-412c-8607-145634471919	SRR3630265
18/23	10e52053-6251-4a34-bf4d-cb512c59a9ed	SRR3630059
1884_p1	7801e86e-257d-4390-b24a-2c9d0d3ef142	ERS347203
1884_p1	6475bd5f-544e-4166-8b8d-d1dbaec46b90	SRR3630252
1922_p2	e4f0525d-83e4-47cb-9ec4-5ef351ee7fa1	SRR3630883
1922_p2	cc649d0b-4d49-4abb-aa57-08ca4d5e5741	SRR3630630
1922_p2	c3496ece-126a-465b-8ba4-77abf13f8adb	SRR3630601
1922_p2	c09f9704-c6cd-4ce6-ae24-58bdf0834331	SRR3630596
1922_p2	89629177-e5ca-4522-bc9e-7a6f84cbfa8f	SRR3630386
1922_p2	8466f61d-8446-4cc0-9a80-1a8f615a403e	SRR3339304
1922_p2	7442b9d8-87ba-4db7-9772-9c1aed435b28	SRR3630292
1922_p2	701c15c9-e4bf-4ad9-b1da-82dbb37d590c	SRR3630281
1922_p2	68ac9e7d-22c1-4257-8abd-0159accc8617	SRR3630264
1922_p2	40357684-3440-4b7b-bd57-2ff8ad6bfc55	SRR3630168
1922_p2	200feca1-4a1b-4752-b44a-7d97801e43b7	SRR3630095
1922_p2	0d1879ac-cb8c-4417-b7ce-c1670a0f88a1	SRR3630049
1922_p2	0a20dac5-a8cf-4e51-85f6-dd19e370be2d	SRR3630043
2_p1	ce5cbbaa-d46e-476f-9cce-36500f56e9c3	SRR3334055
2_p1	1cdbf6c3-38d3-4e03-89b1-577df2e862ef	SRR3630088
20/22	5470e4fb-78eb-4bed-a8fc-e06b7e63c764	SRR3630207
20/22	1c5d6dd9-0967-4fb1-91b7-121c554c98cf	SRR3630083
201_p1	e78bb017-fbe3-410d-b57e-273fd5c82ffa	ERS227372
201_p1	87e96695-9979-42ad-b7eb-8fc84cc4c0aa	SRR3630380
21/13	bbe3f16c-5738-45ca-8981-dd8bd83f64e4	SRR3630584
21/13	65be83f9-0ba3-4438-8641-c67eb2278fe0	SRR3630257
21/13	14da6cbf-dd99-4daf-a44a-52e49fbb339e	SRR3630072
2158_p1	73806b09-67fa-4a23-9337-edd92d99576b	ERS347163
2158_p1	b2aad7b1-20af-4ef7-8d49-7ebb2a3de437	SRR3630559
2158_p1	0170ddc2-ec13-4aff-9d73-1fcf04898c94	SRR3339963
2307_p1	3ee9db41-6853-4911-b7ba-177d5af9cd68	ERS243614
2307_p1	e9b524e9-b34b-4885-bb6f-0f1c2a3234a1	SRR3334204
2476_p1	b03ef153-133e-458c-8e15-72df3394260c	ERS347206
2476_p1	8403993f-e943-41ff-a5d7-4f314062376b	SRR3631444
264_p1	f6540e17-278d-4ed0-adaf-2d0040b575b6	SRR3630933
264_p1	e48f57cc-152b-4344-b248-0aeba4194de3	SRR3630882
2917_p1	8fddb291-2777-4461-b9b2-3cb7af235d14	ERS243568
2917_p1	96e42ff5-c846-4893-90eb-0d77ac5d61d9	SRS5023916
3106_p1	7b911857-17dc-4887-81dd-a9669b59aaaa	SRS5023781
3106_p1	0db6d9f2-a617-4b56-a4c5-0e57f2ad6af2	SRR3337683
3109_p1	8d54b1e1-9561-4ba5-80f7-63834ee1fcdf	SRS5023805
3109_p1	4c0023aa-fe1d-48f7-b1df-85c9b716ce7c	SRR3333055
3113_p1	15fbd5f9-5c81-4ffb-b2d0-24f9cfa5abbb	SRS5023918
3113_p1	eda171f0-5326-475a-baa9-631bb9b747f5	SRR3335949
3114_p1	22ae0f1f-42e8-4e7e-8b7a-3d159248e704	SRS5023783
3114_p1	d7db3a3a-a72c-419c-a2cb-ca8d609f3864	SRR3631864
3115_p1	65b0ea08-a3a5-4f75-8292-be8f165da820	SRS5023866
3115_p1	4841b8fc-9d19-4f64-8a84-28b2168c8383	SRR3333040
3117_p1	2630d4c4-3a43-45dd-99ef-da82327bef07	SRS5023921
3117_p1	2c8f8a32-4775-4206-8aa7-4b593a31d380	SRR3340253
3125_p1	2d1ce1e1-35ab-4f14-ab7d-986e8712595a	SRS5023808
3125_p1	9f34e211-faaf-4819-9a9a-c90b050305c5	SRR3333638
32/18	f39a418e-2de3-4023-be44-9c331b6a325a	SRR3630926
32/18	edc03f69-6f56-406a-a3ca-e5766e1b6aa5	SRR3630907
32/18	61369c7b-468d-4a07-9f53-e1cac560c473	SRR3630240
362_p1	d291814d-17e9-4a3d-bfbe-d94487c6f727	SRR3334075
362_p1	b5ebe964-b3e0-4a9b-b068-92b25d62e080	SRR3630566
362_p1	86795be1-7fe7-4fb7-bf7a-6c7dfabc16c8	SRR3630377
38/75	9c171632-0a5e-453c-a88e-e4bec039cdd8	SRR3630427
38/75	7494c8fd-b5e4-4ace-98ca-1a9fbdb478a8	SRR3630293
38/75	6e1dfab1-3f00-4375-bade-09a6ec0a4940	SRR3630278
429_p2	cc04fb5c-a1d3-44c3-8272-cbf1d8d80de0	SRR3630629
429_p2	2c8a2e4c-29c4-4872-b3ba-eaa3814be9a2	SRR3630134
49/72	b7a59e97-005f-4f5f-9303-973502b743fe	SRR3630570
49/72	a1454b60-a056-46dc-a621-18a2a7f96acc	SRR3630436
49/72	8775ff22-5caf-407a-bd89-153d66510823	SRR3630378
575_p2	e5584430-d7fe-4dff-9362-ebdfb2f3f0b6	SRR3630886
575_p2	bb3e847d-a5d5-4ae4-8a08-224aa4de1a1c	SRR3630582
575_p2	ab7346bd-5e7c-466c-b5e3-6786fd60c6e0	SRR3333710
575_p2	95c595b3-4211-43e6-a92c-a24425a9c506	SRR3630414
575_p2	5f091c1b-4ebd-40eb-a58f-b828a5893b72	SRR3630232
575_p2	5cec6f57-32c8-4136-9664-2100d084eafc	SRR3630229
575_p2	29c0566d-6ff0-4fdb-a618-edf06ddb4684	SRR3630123
575_p2	14cefa66-032c-4131-b3b8-2ea0c7f0e634	SRR3630070
575_p3	445b4374-1629-4ab6-934f-9d6ac7471bf4	SRS5023835
575_p3	0549b3ef-6809-4dc5-a48d-fa8943e86725	SRS5023956
575_p3	c4e70bfc-8dc4-4b10-bf53-811537aa34b2	SRR3630605
575_p3	ae445b82-11dd-472b-b62d-8cc111446209	SRR3630547
575_p3	4a405628-c983-46b6-a6b6-c07704c876b2	SRR3630187
575_p3	0ff4f250-cbe8-4bee-b8c7-5b0e8aaf3c9c	SRR3630058
619_p1	b4bd5fd5-fa8c-4c73-a0b2-47ad6435aee3	SRR3333767
619_p1	a3379785-d4a3-4239-9ac7-0a67c8af9f95	SRR3630443
619_p1	55c0b72d-e8d8-4dc1-827d-12537bdf163b	SRR3630211
622_p2	c0cf0434-f656-46e2-b483-b0acd39c5265	SRR3630597
622_p2	267d448e-449b-4c42-be90-7abdc0d98394	SRR3630111
750_p1	2abc6022-216b-4eb9-8fef-0b99e7fee9ce	ERS347168
750_p1	dde76cc5-1994-4b3b-acf4-3390bc2c65db	SRR3334132
87_p1	a35b984d-89ff-4d1b-8205-720fb81e60e0	SRR3333666
87_p1	6bffd39f-800f-46ee-9f17-e8ba4106de4d	SRR3630274
904_p1	22d80236-b3f6-4f03-af5b-f7382d0673f0	ERS347151
904_p1	48842e07-2b11-41c5-be3d-1641c3a2a946	SRS5023845
CD630_p1	f7b04fa1-8d38-4873-b3aa-2d23f01ffc95	SRS5023780
CD630_p1	fc73ca59-af33-4189-b3da-cdb075b24643	SRS5023917
CD630_p2	7c7169d5-0469-419e-9eb8-dd786616c64c	SRS5023769
CD630_p2	52e6f143-39fb-4504-8ca8-c1dcf85dd3c7	SRS5023788
CD630_p2	75b28844-ca66-4f89-9cf9-64cf2b63d036	SRS5023823
CD630_p2	ccf21a9d-167d-4dee-bade-b728d98dc80a	SRS5023864
CD630_p2	885dd00a-808a-4356-9c59-3a5820f9b9aa	SRS5023872
CD630_p2	04c17ff7-7646-43df-840a-4f6aaf304d2b	SRS5023909
CD630_p2	c0a49ae7-f13a-4db2-b992-320d7ed96a90	SRS5023910
CD630_p2	55faa64a-8670-479f-97e7-4228710d95aa	SRS5023915
CD630_p2	c16ed516-ec73-44bc-ab58-09b713dba09e	SRS5023938
CD630_p2	870cead6-7f9c-4c8a-94bc-449d2276311e	SRS5023940
CD630_p2	519379c8-f2ae-414c-8495-84ba1cb17017	SRS5023953
CD630_p3	ed4ee42a-1dfe-4bd8-a7f2-35c701fbe5b7	SRS5023800
CD630_p3	69294896-4f50-4bc4-b42f-bfa123645116	SRS5023807
CD630_p3	03471dbb-7458-4a76-be33-82afc675ceb3	SRS5023813
CD630_p3	9daaa9ac-d5ed-4116-8b58-939344b8a4dc	SRS5023865
CD630_p3	41e11db0-23a2-44ea-8769-f5debb77ec23	SRS5023870
CD630_p3	608f1104-7a58-42cd-9afa-4d19a888b966	SRS5023873
CD630_p3	7e9658b5-1f06-4c31-8799-90daa47ddc70	SRS5023886
CD630_p3	219a9003-a920-45ca-ac0c-e49b82ef22dc	SRS5023887
CD630_p3	a0cd892f-1948-47de-afc0-7179b0e70403	SRS5023894
CD630_p3	6d8ecf26-0189-4f9f-8471-dbc426e66bfc	SRS5023932
CD630_p4	818d7349-2932-4f0b-ba0e-5770c282668b	SRS5023779
CD630_p4	eeb135d1-32cc-498d-9329-d2785b0f2aa0	SRS5023794
CD630_p4	729558c1-5d1e-436d-8b49-5921f4fd3f89	SRS5023848
CD630_p4	96accb4c-ff94-4bf5-a185-a042bd39bebd	SRS5023876
CD630_p4	7d0cb222-a487-48d5-9072-03c0326269d8	SRS5023879
CD630_p4	0d9370bc-e680-452a-a6b1-f022492d3608	SRS5023883
CD630_p5	640cbb2c-8de5-40e4-ba8e-6db827038fab	SRS5023770
CD630_p5	48c38d7d-a1af-4326-8e33-b8adba4b6fd1	SRS5023772
CD630_p5	e1f87404-c815-4afa-a5e3-57b89c9e94d1	SRS5023775
CD630_p5	f1eb854f-6405-486c-a14a-7735f4d30868	SRS5023777
CD630_p5	ebad59e1-f3b3-4ed2-af8c-23a39c7b731d	SRS5023778
CD630_p5	cb5c7228-9af7-4838-b510-7e87d7ea5b30	SRS5023790
CD630_p5	96e1160b-b675-4a7e-ab34-c614bc125121	SRS5023795
CD630_p5	ae58aee0-aebd-4eec-8c87-e2fc001b2d71	SRS5023796
CD630_p5	af0b7213-b28b-4bee-9fc7-6590143a2cd1	SRS5023797
CD630_p5	5c59032a-ec00-4a91-9372-e5eb4b9abe04	SRS5023799
CD630_p5	4f4a418c-82d7-4fe1-b1a8-41771ff47d4c	SRS5023801
CD630_p5	1db1cd32-fc1c-468f-88b7-e76b33a8dd1f	SRS5023802
CD630_p5	ae706f6e-fbd0-4187-ae9c-7be503541edb	SRS5023814
CD630_p5	888d11c0-9912-4cd3-9e5a-1682d19453c6	SRS5023821
CD630_p5	7860ce99-7386-4330-9397-cc57940891ee	SRS5023831
CD630_p5	b044f7af-a1d4-4dc2-bd65-d810d31b6fcd	SRS5023844
CD630_p5	e4f3f573-11a9-4c9b-adeb-c4ca440e0bec	SRS5023852
CD630_p5	87741ed6-d6c7-46ef-8cae-ac211f9987eb	SRS5023853
CD630_p5	ff8e21fa-81cc-4614-a66d-faedfcc5f7a8	SRS5023871
CD630_p5	5ea2e3da-fc4a-4807-b4e5-c8566ef8eeee	SRS5023875
CD630_p5	23203e28-6fb0-460e-9813-8c96d03f738b	SRS5023877
CD630_p5	c9ae8b6f-9ae6-46f0-81dc-afbae579865d	SRS5023896
CD630_p5	6ba47802-9113-4a48-8f78-e83ffc294e5f	SRS5023903
CD630_p5	c588aab1-30f5-4213-84b6-c00e96da7c22	SRS5023912
CD630_p5	49bd9582-96da-4093-a31f-4466c34e99a0	SRS5023924
CD630_p5	390f1c13-33f0-4e43-b2a2-2899a3998d27	SRS5023946
CD630_p5	9222ca14-9b67-4f92-a15d-45e8802647a9	SRS5023950
L_34/23_p1	e6437c92-1a25-4c72-9a3e-5e6851f3799c	SRR3630888
L_34/23_p1	71d3ea6c-c210-45d7-a092-4c1d1379a796	SRR3630285
L_34/23_p1	54e96cba-0bdd-4c00-927c-8346798da3f1	SRR3630208
Leeds-GM-05-03	0f0600c3-b618-4ac1-9c0c-706082ba7dd3	ERS226570
Leeds-GM-05-03	a1856cb0-1ed2-4d49-a7dc-85c7d6280c08	ERS226571
Leeds-GM-10-02	009c1f66-a005-4954-ac69-20317ad758ee	ERS226563
Leeds-GM-10-02	00578ccc-45ab-4457-86de-b5ee9f58f71d	ERS226564
Leeds-GM-10-02	d2aa23d8-55b6-4330-8443-2a659ec5e9b2	ERS226565
Oxf1300a	b5723723-3ec8-48af-93d7-543efca55a43	SRS5023837
Oxf1300a	a8765489-f443-4cd2-96a9-e4fb742c2042	SRS5023943
Oxf1300a	c554a1f8-e729-4105-8cbb-49fc808e3d68	SRR3334017
Oxf135	797bfd9f-e7ee-46ea-adcb-eff5baf9df56	SRS5023952
Oxf135	f09383d1-e9dd-4182-a731-94466015d79b	SRR3630917
Oxf135	0feb07da-17c6-4d15-a54b-0f695edd4447	SRR3630056
Oxf1383	19852189-841a-428f-a15d-9dfe145d62e3	SRS5023881
Oxf1383	f5e3a09c-fbf7-454a-b273-91d36b6649cf	SRR3630931
Oxf14	f1979845-dfa5-461b-bf54-12de015b934b	SRS5023776
Oxf14	e2078cb2-3a89-4f1e-a310-afa7a761a446	SRR3334159
Oxf14	65c20abe-1f58-4b8c-a580-8d9c2870cc50	SRR3630258
Oxf1437a	718c823c-4d65-4b94-b13f-80ad6fb6dff7	SRS5023847
Oxf1437a	2f7182e7-14c4-4fd1-b02f-44923c1b27c0	SRR3340273
Oxf1449	7f0f543b-790f-45d9-b46b-77958c2136c6	SRS5023934
Oxf1449	fd79bdf2-c646-448c-b177-86dfa38afdaf	SRR3336089
Oxf1523	2f11e5a2-7923-4e38-8517-e94b9ecf995f	SRS5023792
Oxf1523	d4752b6e-0651-4de0-812d-03f7049116e6	SRS5023906
Oxf1523	22fc670d-53d2-4685-8573-c10af9065f98	SRS5023919
Oxf1523	d64a03ee-7074-4de4-9e5f-05aa4351b158	SRR3630851
Oxf1523	be721b38-7570-48a4-a1e2-a6b2fc1579d2	SRR3630588
Oxf1526	f4b17cfa-6753-431f-8e81-ae972f2a15fa	ERS346588
Oxf1526	0a140e22-b3c6-457f-be28-e44c1d3f1976	SRR3630042
Oxf1559	6b89f75f-f57c-4a92-956c-f24ff0f17bb3	SRS5023806
Oxf1559	d22209d3-4082-4ed0-a3eb-34f5de176dff	SRR3630844
Oxf1559	270db8c5-b79d-4098-8866-4ebd323e3b40	SRR3630114
Oxf1608	20d6e983-05db-44ac-8475-26d46b6c4c60	SRS5023850
Oxf1608	bfeda99e-864a-44b3-9d2c-60fc7c1ee7df	SRR3630595
Oxf1802b	9be14e0c-4b62-480e-8a9e-309768842e53	SRS5023857
Oxf1802b	7f076fb3-bc71-467d-9173-e1768c8d30f4	SRS5023914
Oxf1802b	24065c34-7e4e-457b-970e-cdf41bf982ac	SRR3338109
Oxf1845	ed68d633-fba6-4a07-8cae-83c9896241a3	SRR3630906
Oxf1845	eab6c5b2-1d4b-4827-9787-6a5cfe993792	SRR3630900
Oxf1876	f4e3dd24-3c5e-43c4-9919-2ef381b95c2a	SRS5023923
Oxf1876	37190ed3-ab2b-4ea5-83a7-5e81f1e5ae63	SRR3332967
Oxf1922	d7d57506-ea4e-4f41-ba3a-1518b48317d3	SRR3630857
Oxf1922	35d6f42e-bb3d-49d6-8d41-3e821866195f	SRR3630152
Oxf1922	1e2abe51-05c7-4305-acdd-0103a747ce1f	SRR3630092
Oxf2029	85c927e4-ce52-4c89-a31d-4ea0c4512399	SRR3630375
Oxf2029	09000044-31cd-4c2e-8dcd-a83de43678b8	SRR3337645
Oxf2029	00ea50ae-2970-4a34-a477-b95468942231	SRR3630023
Oxf2145a	ee781753-0653-4242-bd69-bdaa2b38b837	SRR3630908
Oxf2145a	67c9bb2e-96cb-44d9-8643-96949afe15e3	SRR3630262
Oxf2287	b6c9c3a6-a565-477e-a485-64b8c4b17648	SRS5023908
Oxf2287	af3d7ed8-b3ef-424d-8eb8-51f0920c0bd0	SRR3335197
Oxf2526_p1	60a0552e-ae79-4b8a-ac66-87187a49a4b5	ERS243733
Oxf2526_p1	5b3b15a8-546c-48b5-9d40-0744ce305ed9	ERS346596
Oxf42	9073434b-8225-464f-acfc-569fca42df42	ERS216167
Oxf42	fefbc3d9-d083-41a1-8d14-4d4871828917	SRS5023902
Oxf423	48ff7373-052d-4829-9284-979ba2a8d384	SRR3630183
Oxf423	2f5631ef-938f-4b8c-b855-27c495e03ded	SRR3630141
Oxf43	58c59e6f-0428-423c-9182-c75610fbef12	SRS5023892
Oxf43	cf33385a-38ad-427d-bb08-30aa300ce38c	SRR3630838
Oxf43	a13ef300-c0be-416e-976e-8f7a58d5248f	SRR3630435
Oxf575	fca9e9c7-594d-47f0-857b-24dbef3b3474	SRR3630951
Oxf575	f304b879-0967-4fdf-ae0b-00b6b58de85b	SRR3630923
Oxf575	82314ae9-fdfd-402b-96e8-fb70544d1057	SRR3630364
Oxf660	369bed73-0a6b-4e1a-b91a-9e4637084853	SRS5023818
Oxf660	b5483ab7-be68-4285-90b0-c7c78fea97e3	SRR3630563
Oxf79	5a1288a6-5d8f-4b0e-9b82-d5a17978841c	SRS5023840
Oxf79	3e547db4-3532-4892-b19c-292ffbd23e18	SRR3338276
Oxf84	ecec7222-5095-4e9b-b2bc-a8531091ed43	ERS243556
Oxf84	e521b0d0-f73e-4f2a-a539-b78056422314	SRS5023901
Oxf990	ea6d1196-da48-429f-8134-efa75b04f2d9	SRS5023868
Oxf990	b165aa21-d920-49ba-9219-0fea5f7d16b7	SRS5023929
Oxf9a	7de8e538-d04f-42e1-8ac7-3953cfe57692	SRS5023863
Oxf9a	395d22e0-3d0c-444c-b75c-8c6f115bf38c	SRR3338244
SM027	1b186f10-7d44-4466-9768-f1c67c57741e	SRS5023861
SM027	21fa4702-2257-488f-b5be-000cf3114434	SRS5023882
SM027	ad9654a7-8360-4bbc-970c-d506918bcadc	SRS5023911
SM027	8b93fcc0-16c2-4e49-b842-731367f02071	SRS5023939
SM027	966c02e6-2d07-47e9-a3d9-7094472540da	SRS5023944
SM027	fb50907e-1dae-4858-b350-eac923c11848	SRS5023955
SM027	d285241b-91eb-4968-8adf-c340b34f8b84	SRR9596198
SM027	664c2540-c3d2-4281-bad5-72ec21ec27ab	SRR9596210
SM027	387ae685-1760-457b-9fd0-cd676782bbcf	SRR9596230
SM027_p2	cbbd6e13-344b-41cd-b56d-0e1dc8a9d7fb	SRS5023774
SM027_p2	899cb1c7-5c8f-40b3-a8c9-4447bd9c04d7	SRS5023820
SM027_p2	0b5e2e0e-53b8-4c0d-9b7b-14eeaaae2890	SRS5023827
SM027_p2	13543f94-3f0a-40a5-b54d-4be80cb7b814	SRS5023859
SM027_p2	878e033a-7306-4733-9170-a61bd379ad8b	SRS5023874
SM027_p2	9c7f0813-c0bf-4680-8258-53b179191237	SRS5023890
SM027_p2	5cdc49b1-8af8-4734-993f-27e87f8aac35	SRS5023893
SM027_p2	cf4e8989-14fe-4cb6-99ad-17f7a443138e	SRS5023899
SM027_p2	c3922a13-d0f7-4b8f-ad94-4a74f4b18409	SRS5023907
SM027_p2	9701f38a-c19c-4673-b1ee-a6e1bc180711	SRS5023913
SM027_p2	0a39b3dc-1440-4e1c-af82-c1fafd9d351f	SRS5023937
SM027_p2	f07ba814-08dd-4c85-b960-06478d86f59c	SRS5023941
SM027_p3	8cdcf3e2-f1a7-41d0-854e-2220e08aad7b	SRS5023824
SM027_p3	143dc15f-135c-4363-abe2-0f17fb57386b	SRS5023836
SM027_p3	e43e3483-0e99-4dc6-a5c5-260f030ab439	SRS5023843
SM027_p3	c02699be-8ea8-4f6b-9f12-7f9c44182add	SRS5023854
SM027_p3	d485a78b-ea49-47f1-bfd7-daefaa758d6d	SRS5023898
SM027_p3	e51526f6-e183-4c46-8795-be3d7d621f81	SRS5023922
SM027_p3	3ac99ed6-5c40-4ab8-807b-c44dcbcd6b1f	SRS5023928
SM027_p3	6f2c9dd6-cdc5-4adc-a741-263fa3845b7a	SRS5023947
SM027_p4	255b3f77-5c23-4f1b-aa16-36d917d71dca	SRS5023768
SM027_p4	c7b1e0a1-9976-4c58-99ef-9997652c1c6a	SRS5023786
SM027_p4	796ebdc2-8f01-421a-a3d9-00a5d46ff451	SRS5023825
SM027_p4	2a40ee39-158b-4482-8d9b-ab7dc6a08a83	SRS5023830
SM027_p4	b5b8e0e4-ea16-490b-a9b8-b2e0da7bb018	SRS5023832
SM027_p4	516c53aa-bd45-4ff4-acc5-dd48ab7396f4	SRS5023880
SM027_p4	604ccb00-fc9a-46f7-838d-a62439e55d29	SRS5023897
SM027_p4	c3d237f7-f8da-432b-8b75-b58aa2445ef2	SRS5023900
SM027_p4	4b18d391-71db-4530-bd70-f9877922494a	SRS5023926
SM027_p4	3d7914ba-4c70-4854-aec8-3f7ed3cd3744	SRS5023930
SM027_p4	2e986900-3782-457b-aa98-2bf6779e259c	SRS5023933
SM027_p4	1772675f-be5a-42e1-8c8c-2a082224d47d	SRS5023942
SM027_p4	c71c4c95-e336-43fc-aa42-a1779b9c0f8f	SRS5023948
SM027_p4	5a452707-918a-4bb3-a236-daeb6b661ddf	SRS5023951
SM027_p5	ef713094-d65b-4d83-89de-39fd95ee9fe5	SRS5023784
SM027_p5	f199907f-0e38-4099-a958-a6e34d286147	SRS5023798
SM027_p5	8b160a7b-e53b-4599-a7a6-93197413c761	SRS5023803
SM027_p5	6d03e8e7-f31e-4772-8637-7d21d888ceb8	SRS5023804
SM027_p5	49555cd0-b646-490d-9daa-8256f0a08071	SRS5023811
SM027_p5	211236f5-5c0e-4eae-91a8-6fe06fe44dad	SRS5023812
SM027_p5	c916e140-a0ed-4d26-8700-f18129346d4a	SRS5023816
SM027_p5	f70cdda7-50e0-49a2-9697-ad88ca1fdcc3	SRS5023826
SM027_p5	549cdb2e-b3fc-4f18-8416-008da3da8c55	SRS5023828
SM027_p5	b23116fa-4780-4271-bb20-cfa935e40e29	SRS5023829
SM027_p5	2b98e1e2-b2d8-45d5-b9f6-b00150debc8c	SRS5023833
SM027_p5	7d5afd9a-f074-4161-befb-2908b1acb5f9	SRS5023834
SM027_p5	1aa948bd-b047-488a-b5f6-419935aed0ac	SRS5023841
SM027_p5	c8a35d6c-fe96-4394-b326-8f162eddd800	SRS5023842
SM027_p5	d1d0c583-b699-4574-a606-401c242525aa	SRS5023849
SM027_p5	12240f50-8651-42ba-aba4-9ccf1f28de61	SRS5023855
SM027_p5	1ac3f66c-32d5-45eb-a404-8c2a1a833a63	SRS5023856
SM027_p5	c0736b6a-a703-4cbb-9dee-411eba6c174a	SRS5023888
SM027_p5	940aadb5-f906-4b00-9261-a295340b9ccc	SRS5023891
SM027_p5	10ab652a-2c6f-417b-9252-5b82114c32c2	SRS5023895
SM027_p5	23d2dca7-d3fd-44c6-9811-f1d5b16be92d	SRS5023931
SM027_p5	ea995efb-20d1-4f13-9d2c-157eb6f832e7	SRS5023935
SM027_p5	c6a78d83-9962-4267-9ac5-783a5da6fc73	SRS5023945
SM027_p5	5db649e5-7571-407a-860d-a619336930ef	SRS5023949
SM027_p5	4aba7bf6-2dbd-4103-9e5b-0053e71b681e	SRS5023957
