# Supplementary material for: Hash-Based Core Genome Multilocus Sequence Typing for Clostridium difficile
Source: J Clin Microbiol. 2019 Dec 23;58(1):e01037-19. doi: 10.1128/JCM.01037-19 (PMC6935933; doi:10.1128/JCM.01037-19)
Supplement: Supplemental file 3 [file JCM.01037-19-s0003.xlsx]

## Sheet: Sheet1
Isolate	Gene	Gene length	Nucleotide positions differing	Unique isolates affected for this gene
Oxf2029	CD630_17960	948	643	4
Oxf1523	CD630_17960	948	643	4
32/18	CD630_17960	948	643	4
SM027	CD630_17960	948	643	4
Oxf2526_p1	CD630_23930	1017	636	4
Oxf1922	CD630_23930	1017	636	4
Oxf135	CD630_23930	1017	636	4
32/18	CD630_23930	1017	636	4
1441_p1	CD630_25030	2640	1706	4
Oxf2287	CD630_25030	2640	1706	4
Oxf1523	CD630_25030	2640	1706	4
SM027	CD630_25030	2640	1706	4
CD630_p2	CD630_08260	390	184	3
CD630_p3	CD630_08260	390	184	3
CD630_p5	CD630_08260	390	184	3
Oxf1802b	CD630_09010	1554	251	3
429_p2	CD630_09010	1554	251	3
Oxf1523	CD630_09010	1554	251	3
SM027_p3	CD630_12750	786	435	3
SM027_p5	CD630_12750	786	435	3
SM027	CD630_12750	786	435	3
Oxf2029	CD630_22750	2121	1927	3
Oxf1802b	CD630_22750	2121	1927	3
SM027	CD630_22750	2121	1927	3
Oxf1802b	CD630_27680	708	607	3
Oxf1523	CD630_27680	708	607	3
Oxf1922	CD630_27680	708	607	3
7921525	CD630_01220	738	145	2
7921192	CD630_01220	738	237	2
Oxf1802b	CD630_11800	930	830	2
32/18	CD630_11800	930	830	2
Oxf2029	CD630_12080	813	83	2
Oxf1922	CD630_12080	813	83	2
Oxf2029	CD630_15400	1881	880	2
Oxf2287	CD630_15400	1881	880	2
Oxf1523	CD630_16950	1266	447	2
SM027	CD630_16950	1266	447	2
619_p1	CD630_20730	2307	1984	2
Oxf1922	CD630_20730	2307	1984	2
Oxf2526_p1	CD630_32240	1002	348	2
Oxf1922	CD630_32240	1002	348	2
Oxf2029	CD630_34030	771	525	2
Oxf2163	CD630_34030	771	525	2
Oxf1922	CD630_00120	528	439	1
7921525	CD630_00400	2949	2519	1
Oxf9a	CD630_00890	444	431, 433, 434, 438, 441	1
Oxf1523	CD630_01340	1914	876	1
Oxf1922	CD630_02070	1056	822	1
Oxf1922	CD630_02310	1311	8	1
7921454	CD630_03440	912	681	1
Oxf1523	CD630_03960	801	563	1
Oxf1922	CD630_04910	408	8	1
Oxf2287	CD630_05280	1311	895	1
027CONT	CD630_07560	642	614, 623, 632	1
Oxf14	CD630_07750	363	303	1
7921454	CD630_09830	630	83	1
Oxf1523	CD630_09850	1368	1287	1
429_p2	CD630_09890	1743	779	1
7921454	CD630_10310	2082	1820	1
7921525	CD630_10800	735	686	1
750_p1	CD630_13180	2112	822, 823, 824, 825, 826, 827, 828, 829, 830, 831, 832, 833, 834, 835, 836, 837, 838, 839, 840, 841, 842	1
Oxf1922	CD630_13340	1446	1132	1
7920726	CD630_13810	543	16	1
7921461	CD630_14120	1431	1426	1
SM027	CD630_14250	675	347	1
CD630_p5	CD630_14380	1359	1316	1
7921454	CD630_14540	1791	1088	1
7921192	CD630_15300	1005	513	1
7921454	CD630_15640	240	135	1
7921192	CD630_16500	966	490	1
7921456	CD630_16550	1731	298, 299, 300, 301, 302, 303, 304, 305, 306	1
1780_p1	CD630_17010	2484	306, 307, 308, 309, 310, 311, 312, 313, 314, 315, 316, 317, 318, 319, 320	1
Oxf2287	CD630_17030	804	635	1
027CONT	CD630_17310	1152	950	1
Oxf1523	CD630_17670	1017	93	1
7921454	CD630_19740	261	243	1
7921454	CD630_20240	864	4	1
Oxf2029	CD630_20520	660	246	1
7920726	CD630_20620	999	80	1
Oxf2287	CD630_20910	1350	867	1
7921454	CD630_21180	1482	1426	1
32/18	CD630_21230	1872	501	1
Oxf1802b	CD630_21490	1260	1186	1
7921463	CD630_21990	1050	674	1
1780_p1	CD630_22260	633	620	1
619_p1	CD630_22320	792	465	1
7921288	CD630_22740	1254	746	1
Oxf2029	CD630_23790	1071	84	1
Oxf2163	CD630_24650	1314	842	1
7921454	CD630_24760	1185	101	1
Oxf1523	CD630_24880	456	307	1
904_p1	CD630_27030	654	651	1
Oxf1922	CD630_27060	1869	384, 385, 386, 387, 388, 389	1
3114_p1	CD630_27600	1548	1525, 1533	1
SM027	CD630_27790	1074	1044	1
Oxf1802b	CD630_28060	603	479	1
Oxf2163	CD630_29660	2604	563	1
Oxf1523	CD630_29990	1140	475	1
32/18	CD630_30750	1917	906	1
Oxf2287	CD630_31800	1353	1062	1
Oxf2029	CD630_32280	990	928	1
7921204	CD630_32550	711	263	1
7920726	CD630_32700	666	195	1
575_p3	CD630_32930	873	381	1
7921454	CD630_33160	759	643	1
7921454	CD630_34760	228	187	1
SM027	CD630_34980	1614	571	1
7921454	CD630_36170	918	58	1
SM027	CD630_36780	708	177	1
